# Supplementary material for: Identification of Torquetenovirus Species in Patients with Kawasaki Disease Using a Newly Developed Species-Specific PCR Method
Source: Int J Mol Sci. 2023 May 12;24(10):8674. doi: 10.3390/ijms24108674 (PMC10218515; doi:10.3390/ijms24108674)
Supplement: Supplementary file 1 [file ijms-24-08674-s001.zip]

Archive with 1 entries (1 files):
- ijms-2344996-supplementary.pdf
